# Supplementary material for: Analysis and experimental validation of IL-17 pathway and key genes as central roles associated with inflammation in hepatic ischemia–reperfusion injury
Source: Sci Rep. 2024 Mar 18;14:6423. doi: 10.1038/s41598-024-57139-2 (PMC10944831; doi:10.1038/s41598-024-57139-2)
Supplement: Supplementary file 2 — Supplementary Tables. [file 41598_2024_57139_MOESM2_ESM.xlsx]

## Sheet: Table S1
Supplemental Table 1: Primers used for gene expression analysis.
Primer	Sequence (5’-3’)
BTG2-F	CCCTTCGTGTTTCGTGGACT
BTG2-R	AGGGGATGCAATGGAAGCAA
CCL2-F	AGCAGCAGGTGTCCCAAA
CCL2-R	CTGAAGACCTTAGGGCAGAT
CXCL10-F	ATCATCCCTGCGAGCCTA
CXCL10-R	AGGCTCTCTGCTGTCCATC
FOS-F	TTTCAACGCCGACTACGAGG
FOS-R	GCGCAAAAGTCCTGTGTGTT
GADD45A-F	TAACGTGGTACTGTGCCTGC
GADD45A-R	CTGACCCGCAGGATGTTGAT
IL-17A-F	GCTGACCCCTAAGAAACCCC
IL-17A-R	GAAGCAGTTTGGGACCCCTT
NF-κB-F	TAGCCAGCGAATCCAGACCAACA
NF-κB-R	TGGGTCCCGCACTGTCACCT
TNFRSF12A-F	AGCCAGACTCTTTCAACCAC
TNFRSE12A-R	ATAGGGCAATTGGACACCTT
ACTIN-F	ACATCCGTAAAGACCTCTATGCC
ACTIN-R	TACTCCTGCTTGCTGATCCAC

## Sheet: Table S2
Supplemental Table 2: List of genes obtained by machine learning.
Method	Gene symbol
LASSO	APOL3, APOLD1, BTG2, CCL2, CXCL10, CYP39A1, GADD45A, KRT8
Radom forest	ACOT12, ADH6, APOL3, APOLD1, BTG2, CCL2, CDC25B, CXCL10, CYP39A1, FOS, GADD45A, HMGCS1, JUN, KRT8, LDLR, LGR4, PCYOX1, SARDH, TNFAIP8L1, TNFRSF12A
SVM-REF	ACOT12, APOL3, APOLD1, BTG2, CCL2, CIDEA, CXCL10, CXCL9, CYP39A1, FOS, GADD45A, HMGCS1, KRT8, LDLR, LGR4, PCYOX1, SARDH, TNFAIP8L1, TNFRSF12A

## Sheet: Table S3
Supplemental Table 3: List of genes in the WGCNA module.
Module	Gene symbol
Black	AACS, ABAT, ACAA2, ACADL, ACAT2, ACLY, ACSL3, ACSM5, ACSS2, ALDH1A1, CMBL, CRAT, CSAD, CYP51, DECR1, DHRS4, DIO1, ECH1, EPHX2, FDFT1, HACL1, HSD3B1, IDI1, ITGB1BP2, KRT23, LDLR, METTL7A, NEDD9, OLR1668, PCSK9, PM20D1, PTK6, SLC31A1, SQLE, SREBF2, TMED2, TOR3A, UFD1L, VNN1
Red	A3GALT2, ALOXE3, AMACR, AVPR1A, BCAT1, CCL2, CCL7, CD72, CHI3L1, CSF3R, EDA2R, EMP3, FCNB, FGF23, GAS7, HAAO, HCK, ICAM1, IFIT1LB, ITGA2, KRT8, LOC681182, MAP3K6, MMP10, MMP12, MMP3, MMP9, PLP2, RELA, RND1, SDC1, SEMA4G, SEMA7A, SLAMF1, SLAMF6, TM4SF19, TNFRSF12A, TNFSF18, VCAN

## Sheet: Table S4
Supplemental Table 4: 147 differentially expressed genes
Expression trend	Gene symbol
Up-regulated	ACTG1, ADH6, ALAS2, APOL3, APOLD1, ATF3, BTG2, CCL2, CCL3, CD63, CDC25B, CIDEA, CXCL1, CXCL10, CXCL2, CYR61, DDIT3, DUSP5, DUSP6, ECH1, EGR2, FABP2, FGF21, FOS, FOSB, GADD45A, GCK, GDF15, HSPB1, HSPB8, IER2, IER5, IMPA2, JUN, JUNB, KCNJ8, KLF6, KRT8, LOC501110, LOC688981, LOC689064, NFKBIZ, NPY, NR4A1, OSGIN1, PF4, PPP1R15A, PRKCDBP, PSMA5, RHOB, RND1, S100A9, SAT1, SERPINE1, SOCS3, TGIF1, TM4SF4…
Down-regulated	ABCA8A, ACACA, ACOT12, ACSF2, AFM, AKAP11, ANGPTL3, ANKH, AOX1, ARHGAP12, ATP2C1, AVPR1A, C1S, CALU, CCDC80, CEACAM1, CHUK, COL14A1, CPD, CTAGE5, CTCF, CTR9, CXCL13, CXCL9, CYP1A2, CYP39A1, CYP51, CYP7A1, DHRS7, DHTKD1, EGFR, ENPEP, ENPP1, ENPP2, ENPP3, FADS1, FKBP5, FMO1, GLG1, GOLPH3L, GOT1, GPC4, GPR155, GRAMD1C, HMGCS1, HSPA13, HYAL1, IGFBP3, LDLR, LGR4, LMAN1, LOC502907, LPIN1, LSS, MAFB, MA…
